# Supplementary material for: A SNARE-Like Protein and Biotin Are Implicated in Soybean Cyst Nematode Virulence
Source: PLoS One. 2015 Dec 29;10(12):e0145601. doi: 10.1371/journal.pone.0145601 (PMC4699853; doi:10.1371/journal.pone.0145601)
Supplement: S1 Table — Parental genotypes are denoted by A or B and heterozygous nematodes are represented by an X. (TXT) [file pone.0145601.s001.txt]

SCN FEMALE NUMBER	SCN_1	SCN_2	SCN_3	SCN_4	SCN_5	SCN_6	SCN_7	SCN_9	SCN_10	SCN_11	SCN_12	SCN_13	SCN_14	SCN_15	SCN_17	SCN_18	SCN_19	SCN_20	SCN_21	SCN_22	SCN_23	SCN_25	SCN_26	SCN_27	SCN_28	SCN_29	SCN_30	SCN_31	SCN_33	SCN_34	SCN_35	SCN_36	SCN_37	SCN_38	SCN_39	SCN_41	SCN_42	SCN_43	SCN_44	SCN_45	SCN_46	SCN_47	SCN_49	SCN_50	SCN_51	SCN_52	SCN_53	SCN_54	SCN_55	SCN_57	SCN_58	SCN_59	SCN_60	SCN_61	SCN_62	SCN_63	SCN_65	SCN_66	SCN_67	SCN_68	SCN_69	SCN_70	SCN_71	SCN_73	SCN_74	SCN_75	SCN_76	SCN_77	SCN_78	SCN_79	SCN_81	SCN_82	SCN_83	SCN_84	SCN_85	SCN_86	SCN_87	SCN_89	SCN_90	SCN_91	SCN_92	SCN_93	SCN_94	SCN_95
																																																																																				
																																																																																				
																																																																																				
SNP NUMBER	LINGAGE GROUP 1																																																																																			
798	B	X	B	B	X	X	A	A	X	X	B	X	X	X	X	B	B	B	X	B	B	X	X	B	X	A	X	B	X	X	X	X	X	B	X	X	A	X	B	X	B	X	X	X	A	B	X	X	B	X	X	X	B	B	X	X	A	X	B	X	X	A	X	X	B	X	B	B	X	X	X	X	X	X	B	X	X	X	X	X	X	A	X	X
1405	B	X	B	B	X	X	A	A	X	X	B	X	X	X	X	B	B	B	X	B	B	X	X	B	X	A	X	B	X	X	B	X	X	B	X	X	A	X	B	X	B	B	X	X	A	B	X	X	B	X	X	X	B	B	X	X	A	X	B	X	X	A	X	X	B	X	B	B	X	X	X	X	X	X	B	B	X	X	X	X	X	A	X	X
1075	B	B	B	B	X	X	A	A	X	X	B	X	X	X	X	B	B	B	X	B	X	X	X	B	X	A	X	B	X	X	B	X	X	B	X	X	A	X	B	X	B	B	B	X	A	B	X	B	B	X	X	X	B	B	X	X	A	X	B	X	A	B	X	X	B	X	B	B	X	X	X	X	X	X	B	B	X	X	X	B	X	A	X	X
1067	B	B	B	B	X	X	A	A	X	X	B	X	X	X	X	B	B	B	X	B	X	X	X	B	X	A	X	B	X	X	B	X	X	B	X	X	A	X	B	X	B	B	B	B	A	B	X	B	B	X	X	X	B	B	X	X	A	X	B	X	A	X	X	X	B	X	B	B	X	X	X	X	X	X	B	B	X	X	X	B	X	A	X	X
1123	B	B	B	B	X	X	A	A	X	X	B	X	X	X	X	B	B	B	X	B	X	X	X	B	X	A	X	B	X	X	B	X	X	B	X	X	A	X	B	X	B	B	B	B	A	B	X	B	B	X	X	X	B	B	X	X	A	X	B	X	A	X	X	X	B	X	B	B	X	X	X	X	X	X	B	B	X	X	X	B	X	A	X	X
318	B	X	B	B	X	X	X	A	X	X	B	X	X	X	X	B	B	B	X	B	X	X	X	X	X	A	X	B	X	X	B	X	X	B	X	X	A	X	B	X	B	B	X	X	A	B	X	B	B	X	X	X	B	B	X	X	A	X	B	X	A	X	X	X	B	X	B	B	X	X	X	X	X	X	B	B	X	X	X	B	X	X	X	X
1313	B	B	B	B	X	X	X	A	X	X	B	X	X	X	X	B	B	B	X	B	X	X	X	X	X	A	X	B	X	X	B	X	X	B	X	X	A	X	B	X	B	B	X	X	A	B	X	X	B	X	X	X	B	B	X	X	A	X	B	X	X	X	X	X	B	X	B	B	X	X	X	A	X	X	B	B	X	X	X	B	X	X	X	X
915	B	X	B	B	X	X	X	A	X	X	B	X	X	X	X	B	B	B	X	B	X	X	X	X	X	A	X	B	X	X	B	X	X	B	X	X	A	X	B	X	B	B	X	X	A	B	X	X	B	X	X	X	B	B	X	X	A	X	B	X	X	X	X	X	B	X	B	B	X	X	X	A	X	X	B	B	X	X	X	X	A	X	X	X
101	B	X	B	B	X	X	X	A	X	X	B	X	X	B	X	B	B	B	X	B	X	X	X	X	X	A	X	B	X	X	B	X	X	B	X	X	A	X	B	X	B	B	X	X	A	B	X	X	B	X	X	X	B	B	X	X	A	X	B	X	X	X	X	X	B	X	B	B	X	X	X	A	X	X	B	B	X	X	X	X	X	X	X	X
1247	B	X	B	B	X	A	X	A	X	X	B	X	X	X	X	B	B	B	X	B	A	X	X	X	X	A	A	B	X	X	B	X	X	B	X	X	A	X	B	X	B	B	X	X	A	B	X	X	B	X	X	X	B	B	X	X	A	X	X	X	X	X	X	X	B	X	B	B	X	X	X	A	X	X	B	B	A	X	X	X	X	A	X	X
1069	B	X	B	B	X	X	A	A	X	X	B	X	X	X	X	B	B	B	X	B	X	B	X	X	X	A	X	B	X	X	B	X	X	B	X	X	A	X	B	X	B	B	X	X	A	B	X	X	B	X	X	X	B	B	X	X	A	X	B	X	X	X	X	X	B	X	B	X	X	X	X	A	X	X	B	B	X	X	X	X	X	A	X	X
100	B	X	B	B	X	X	X	A	X	X	B	X	X	X	X	B	B	B	X	B	X	B	X	X	X	A	X	B	X	X	B	X	X	B	X	X	A	X	B	X	B	B	X	X	A	B	X	X	B	X	X	X	B	B	X	X	A	X	B	X	X	X	X	X	B	X	B	B	X	X	X	A	X	X	B	B	X	X	X	X	X	X	X	X
523	B	X	B	B	X	X	X	A	X	X	B	X	X	X	X	B	B	B	X	B	X	X	X	X	X	A	X	B	X	X	B	X	X	B	X	X	A	X	B	X	B	B	X	X	A	B	X	X	B	X	X	X	B	B	X	X	A	X	B	X	X	X	X	X	B	X	B	B	X	X	X	A	X	X	B	B	X	X	X	X	X	X	X	X
995	B	X	B	B	X	X	X	A	X	X	B	X	X	X	X	B	B	X	X	B	X	X	X	X	X	A	X	B	X	X	B	X	X	B	X	X	A	X	B	X	B	B	X	X	A	B	X	X	B	X	X	X	B	B	X	X	A	X	B	X	X	X	X	X	B	X	B	B	X	X	X	A	X	X	B	B	X	X	X	X	X	X	X	X
1458	B	X	B	B	X	X	X	A	X	X	B	X	X	X	X	B	B	X	X	B	A	X	X	X	X	A	X	B	X	X	B	X	X	X	X	X	A	X	B	X	B	B	X	X	A	B	X	X	B	X	X	X	B	B	X	X	A	X	B	X	X	X	X	X	B	X	B	B	X	X	X	A	X	X	B	B	X	X	X	X	X	X	X	X
1179	B	X	B	B	X	X	X	A	X	X	B	X	X	X	X	B	B	X	X	B	X	X	X	X	X	A	X	B	X	X	B	X	X	B	X	X	A	X	B	X	B	B	X	X	A	B	X	X	B	X	X	X	B	B	X	X	A	X	B	X	X	X	X	X	B	X	B	B	X	X	X	A	X	X	B	B	X	X	X	X	X	X	X	X
463	B	X	B	B	X	X	X	A	X	X	B	X	X	X	X	B	B	X	X	B	X	X	X	X	X	A	X	B	X	X	B	X	X	B	X	X	A	X	B	X	B	B	X	X	A	B	X	X	B	X	X	X	B	B	X	X	A	X	B	X	X	X	X	X	B	X	X	B	X	X	X	A	X	X	B	B	X	X	X	X	X	X	X	X
1125	B	X	B	B	X	X	X	A	X	X	B	X	X	X	X	B	B	X	X	B	X	X	X	X	X	A	X	B	X	X	B	X	X	B	X	X	A	X	B	X	B	B	X	X	A	B	X	X	B	X	X	X	B	B	X	X	A	X	B	X	X	X	X	X	B	X	X	B	X	X	X	A	X	X	B	B	X	X	X	X	X	A	X	X
638	B	X	B	B	X	X	X	A	X	X	B	X	X	X	X	B	B	X	X	B	X	X	X	X	X	A	X	B	X	X	B	X	X	B	X	X	A	X	B	X	B	B	X	X	A	B	X	X	B	X	A	X	B	B	X	X	A	X	B	X	X	X	X	X	B	X	B	B	X	X	X	A	X	X	B	B	X	X	X	X	X	B	X	X
603	B	X	B	B	X	X	X	A	X	X	B	X	B	X	X	B	B	X	X	B	X	X	X	X	X	A	X	B	X	X	B	X	X	B	X	X	A	X	B	X	B	B	X	X	A	B	X	X	B	B	A	X	B	B	X	X	A	X	B	X	X	X	A	X	B	X	B	B	X	X	X	A	X	X	B	B	X	X	X	X	X	B	X	X
1355	B	X	B	B	X	X	X	A	X	X	B	X	X	X	X	B	B	X	X	B	X	X	X	B	X	A	X	B	X	X	B	X	X	B	X	X	A	X	B	X	B	B	X	X	A	B	X	X	B	X	A	X	B	B	X	X	A	X	B	X	X	X	X	X	B	X	B	B	X	X	X	A	X	X	B	B	X	X	X	X	X	A	X	X
811	B	X	B	B	X	X	X	A	X	X	B	X	X	X	X	B	B	X	X	B	X	X	X	B	X	A	X	B	X	X	B	X	X	B	X	X	A	X	B	X	B	B	X	X	A	B	X	X	B	X	A	X	B	B	X	X	A	X	B	X	X	X	X	X	B	X	B	B	X	X	X	A	X	X	B	B	X	X	X	X	X	A	X	X
1063	B	X	B	B	X	X	X	A	X	X	B	X	X	X	X	B	B	X	X	B	X	X	X	B	X	A	X	B	X	X	B	X	X	B	X	X	A	X	B	X	B	B	X	X	A	X	X	X	B	X	A	X	B	B	X	X	A	X	B	X	X	X	X	X	B	X	B	B	X	X	X	A	X	X	B	B	X	X	X	X	X	A	X	X
1035	B	X	B	B	X	X	X	A	X	X	B	X	X	X	X	B	B	X	X	B	X	X	X	B	X	A	X	B	X	X	B	X	X	B	X	X	A	X	B	X	B	B	X	X	A	X	X	X	B	X	A	X	B	B	X	X	A	X	B	X	X	X	X	X	B	X	B	B	X	X	X	A	X	X	B	B	X	X	X	X	X	X	X	X
1368	B	B	B	B	X	A	X	A	X	X	B	X	A	X	X	B	B	X	A	B	X	X	X	B	X	A	A	B	X	X	B	X	X	B	X	X	A	X	B	X	B	B	X	X	A	B	X	X	B	X	A	X	B	B	X	X	A	X	B	X	A	X	X	X	B	X	B	B	X	X	X	A	X	X	B	X	X	X	X	X	A	X	X	X
1124	B	B	B	B	X	X	X	A	X	X	B	X	X	X	X	B	B	X	X	B	X	X	X	B	X	A	X	B	X	X	B	X	X	B	X	X	A	X	B	X	B	B	X	X	A	B	X	X	B	X	A	X	B	B	X	X	A	X	B	X	X	X	X	X	B	X	B	B	X	X	X	A	X	X	B	B	X	X	X	X	X	X	X	X
481	B	B	B	B	X	X	X	A	X	X	B	X	X	X	X	B	B	X	X	B	X	X	X	B	X	A	X	B	X	X	B	X	X	B	X	X	A	X	B	X	B	B	B	X	A	B	X	X	B	X	X	X	B	B	X	X	A	X	B	X	X	X	X	X	B	X	B	B	X	X	X	A	X	X	B	B	X	X	X	B	X	X	X	X
825	B	B	B	B	X	X	X	A	X	X	B	X	B	X	X	B	B	X	X	B	X	X	X	X	X	A	X	B	X	X	B	X	X	B	X	X	A	X	B	X	B	X	B	X	A	B	X	X	X	X	X	X	B	B	X	X	A	X	B	X	X	X	X	X	B	X	B	B	X	X	X	A	X	X	B	B	X	X	X	B	X	B	X	X
681	B	B	B	B	X	X	X	A	X	X	X	X	X	X	X	B	B	B	X	B	X	X	X	B	X	A	X	B	X	X	B	X	X	X	X	B	A	X	B	X	B	B	B	B	A	B	X	X	B	X	X	X	B	B	X	X	A	X	B	X	X	X	X	X	B	X	B	B	X	X	X	A	X	X	B	B	X	X	X	B	X	X	X	X
831	B	B	B	B	X	X	X	A	X	X	X	X	X	X	X	B	B	X	X	B	X	X	X	B	X	X	X	X	X	X	B	X	X	B	X	X	A	X	B	X	B	B	B	B	A	B	X	X	B	X	A	X	B	B	X	X	A	X	B	X	X	X	X	X	B	X	B	B	A	X	X	A	X	X	B	B	X	X	X	B	X	X	X	X
988	B	B	B	B	X	X	X	A	X	X	X	X	X	X	X	B	B	X	X	B	X	X	X	B	X	X	X	X	X	X	B	X	A	B	X	X	A	X	B	X	B	B	B	X	A	B	B	X	B	X	A	X	B	B	X	B	A	X	B	X	X	X	X	X	B	X	B	B	A	X	X	A	X	X	B	B	X	B	X	B	X	X	X	X
1471	B	B	B	B	X	X	X	A	X	X	X	X	X	A	X	B	B	X	X	B	X	X	X	B	X	X	X	X	X	X	B	X	A	B	B	X	A	X	B	X	B	B	B	X	A	B	X	B	B	X	A	X	B	B	A	A	A	X	B	X	X	X	X	X	B	X	B	B	A	X	X	X	X	X	B	B	X	X	X	X	A	A	X	X
1533	B	B	B	B	X	X	X	A	X	X	X	X	X	A	X	B	B	X	X	B	X	X	X	B	X	X	X	X	X	X	B	X	A	B	X	X	A	X	B	X	B	B	X	X	A	B	X	X	B	X	A	X	B	B	X	X	A	X	B	X	X	X	X	X	B	X	B	B	A	X	X	A	X	X	B	B	X	X	X	X	A	X	X	X
391	B	B	B	B	X	X	X	A	X	X	X	X	X	X	X	B	B	X	X	B	X	X	X	B	X	X	X	X	X	X	B	X	A	B	X	X	A	X	B	X	B	B	X	X	A	B	X	X	B	X	A	X	B	B	X	X	A	X	B	X	X	X	X	X	B	X	B	B	A	X	X	A	X	X	B	B	X	X	X	X	X	X	X	X
284	B	B	B	B	X	X	X	A	X	X	X	X	X	X	X	B	B	X	X	B	X	X	X	B	X	X	X	X	X	X	X	X	A	B	X	X	A	X	B	X	B	B	X	X	A	B	X	X	B	X	A	X	B	B	X	X	A	X	B	X	X	X	X	X	B	X	B	B	A	X	X	A	X	X	B	B	X	X	X	X	X	X	X	X
436	B	B	B	B	X	X	X	A	X	X	X	X	X	X	X	B	B	X	X	B	X	X	X	B	X	X	X	X	X	X	B	X	A	B	X	X	A	X	B	X	B	B	X	X	A	B	X	X	B	X	A	X	B	B	X	X	A	X	B	X	X	X	X	X	B	X	B	B	A	X	X	A	X	X	B	B	X	X	X	X	X	X	X	X
283	B	B	B	B	X	X	X	A	X	X	X	X	X	X	X	B	B	X	X	B	X	X	X	B	X	X	X	X	X	X	B	X	A	B	X	X	A	X	B	X	B	B	X	X	A	B	X	X	B	X	A	X	B	B	X	X	A	X	B	X	X	X	X	X	B	X	B	B	A	B	X	A	X	X	B	B	X	X	X	X	X	B	X	X
848	B	B	B	B	X	X	A	A	X	X	X	X	X	X	X	B	B	X	X	B	X	X	X	B	X	A	X	X	X	X	B	X	A	B	X	X	A	X	B	A	B	B	X	X	A	B	X	X	B	X	A	X	B	B	X	X	X	X	B	X	X	X	X	X	B	X	B	B	A	X	X	A	X	X	B	B	X	X	X	X	X	A	X	X
1220	B	B	B	B	X	X	X	X	X	X	X	X	X	X	X	B	B	X	X	B	X	X	X	B	X	X	X	X	X	X	B	X	A	B	X	X	A	B	B	B	B	B	X	X	A	B	A	X	B	X	A	X	B	B	X	X	X	X	B	X	X	X	X	X	B	B	B	B	A	X	X	A	X	X	B	B	X	X	X	X	X	A	X	X
1259	B	B	B	B	X	X	X	X	X	X	X	X	X	X	X	B	B	X	X	B	X	X	X	B	X	X	X	X	X	X	B	X	A	B	X	X	A	B	B	B	B	X	X	X	A	B	A	X	B	X	A	X	B	B	X	X	X	X	B	X	X	X	X	X	B	B	B	B	A	X	X	A	X	X	B	B	X	X	X	X	X	B	X	X
1092	B	B	B	B	X	X	X	X	X	X	X	X	X	X	X	B	B	X	X	B	X	X	X	B	X	X	X	X	X	X	B	X	A	B	X	X	A	B	B	B	B	B	X	X	A	B	A	X	B	X	A	X	B	B	X	X	X	X	B	X	X	X	X	X	B	B	B	B	A	X	X	A	X	X	B	B	X	X	X	X	X	X	X	X
1421	B	B	B	B	X	X	X	X	X	X	X	X	X	X	X	B	B	X	X	B	X	X	X	B	X	X	X	X	X	X	B	X	X	B	X	X	A	B	B	B	B	B	X	X	A	B	A	X	B	X	A	X	B	B	X	X	X	X	B	X	X	X	X	X	B	B	B	B	A	X	X	A	X	X	B	B	X	X	X	X	X	X	X	X
710	B	B	B	B	X	X	X	X	X	X	X	X	X	X	X	B	B	X	X	B	X	X	X	B	X	X	X	X	X	X	B	X	A	B	X	X	A	B	B	B	B	B	X	X	A	B	X	X	B	X	A	X	B	B	X	X	X	X	B	X	X	X	X	X	B	B	B	B	A	X	X	A	X	X	B	B	X	X	X	X	X	X	X	X
472	B	B	B	B	X	X	X	X	X	X	X	X	X	X	X	B	B	X	X	B	X	X	X	B	X	X	X	X	X	X	B	X	A	B	X	X	A	B	B	B	B	B	X	X	A	B	A	X	B	X	A	X	B	B	X	X	X	X	B	X	X	X	X	X	B	B	B	B	A	X	X	A	X	X	B	B	X	X	X	X	X	X	X	X
917	B	B	B	B	X	X	X	X	X	X	X	X	X	X	X	B	B	X	X	B	X	X	X	B	X	X	X	X	X	X	B	X	A	X	X	X	A	X	B	B	B	B	X	X	A	B	A	X	B	A	A	X	B	B	X	X	X	X	B	X	X	X	X	X	B	B	B	B	A	X	X	A	X	X	B	B	X	X	X	X	X	X	X	X
974	B	B	B	B	X	X	X	X	X	X	X	X	X	X	X	B	B	X	X	B	A	X	X	B	X	X	X	X	X	X	B	X	A	B	X	X	A	B	B	B	B	B	X	X	A	B	A	X	B	A	A	X	B	B	X	X	X	X	B	X	X	X	X	X	B	B	B	B	A	X	X	A	X	X	B	B	X	X	X	X	X	X	X	X
923	B	B	B	B	X	X	X	X	X	X	X	X	X	X	X	B	X	X	X	B	A	X	X	B	X	X	X	X	X	X	B	X	A	B	X	X	A	B	B	B	B	B	X	X	A	B	A	X	B	X	A	X	B	B	X	A	X	X	B	X	X	X	X	X	B	B	B	B	A	X	X	A	X	X	B	X	X	X	X	X	X	X	X	X
88	B	B	B	B	X	X	X	X	X	X	X	X	X	X	X	B	X	X	X	B	X	X	X	B	X	X	X	X	X	X	B	X	A	B	X	X	A	B	B	B	B	B	X	X	A	B	A	X	B	X	A	X	B	B	X	X	X	X	B	X	X	X	X	X	B	B	B	B	A	X	X	A	X	X	B	X	X	X	X	X	X	X	X	X
1239	B	B	B	X	X	X	X	X	X	X	X	X	X	X	X	B	X	X	X	B	X	X	X	B	X	X	X	X	X	X	B	X	A	B	X	X	A	B	B	B	B	B	B	X	A	B	A	X	B	X	A	X	B	B	X	X	X	X	B	X	X	X	X	X	B	B	B	B	A	X	X	A	X	X	B	X	X	X	X	X	X	X	X	X
1267	B	B	B	X	X	X	X	X	X	X	X	X	X	X	X	B	X	X	X	X	X	X	X	B	X	X	X	X	X	X	B	X	A	B	X	X	A	B	B	B	B	B	X	X	A	B	A	X	X	X	A	X	B	B	B	X	X	X	B	X	X	X	X	X	B	B	B	B	A	X	X	A	X	X	B	X	X	X	X	X	X	X	X	X
1196	B	B	B	X	X	X	X	X	X	X	X	X	X	X	X	B	X	X	X	B	X	X	X	B	X	X	X	X	X	X	B	X	A	B	X	X	A	B	B	B	B	B	X	X	A	B	X	X	X	X	A	X	B	B	X	X	X	X	B	X	X	X	X	X	B	B	B	B	A	X	X	A	X	X	B	X	X	X	X	X	X	A	X	X
395	B	B	B	X	X	X	A	X	X	X	X	X	B	X	X	B	X	X	X	B	X	X	X	B	X	X	X	X	X	X	B	X	A	B	X	X	A	B	B	B	B	X	X	X	A	B	A	X	X	X	A	X	B	B	X	X	X	X	B	X	X	X	X	X	B	B	B	B	A	X	B	A	X	X	B	X	X	X	X	X	X	A	X	X
342	B	B	B	X	X	X	X	X	X	X	X	X	B	X	X	B	B	X	X	B	X	X	X	B	X	X	X	X	X	X	B	X	A	B	X	X	A	B	B	B	B	B	B	B	A	B	A	X	B	X	A	X	B	B	X	X	X	X	B	B	X	X	X	X	B	B	B	B	A	X	X	A	X	X	B	X	X	X	X	B	X	B	X	X
																																																																																				
																																																																																				
	LINKAGE GROUP 2																																																																																			
1264	B	X	B	A	A	B	X	X	A	X	A	B	A	X	B	B	X	A	B	A	X	A	X	X	X	A	B	B	B	X	X	B	B	X	X	X	X	A	B	X	B	B	X	X	X	X	B	X	X	B	B	X	X	X	B	B	A	B	B	A	A	X	X	B	B	X	A	B	A	X	B	X	B	A	X	X	X	X	X	A	X	X	X	X
505	B	X	B	A	A	B	X	X	A	X	A	X	A	X	B	B	X	A	B	A	X	A	X	X	X	A	B	B	B	X	X	B	B	X	X	X	X	A	B	X	B	B	X	X	X	X	B	X	X	B	B	X	X	X	B	B	A	B	B	A	A	X	X	B	B	X	X	B	A	X	B	X	B	A	X	X	X	X	B	X	X	X	X	X
560	B	X	B	A	A	B	X	X	A	X	A	X	A	X	B	B	X	A	B	A	X	A	X	X	X	A	B	B	B	X	X	B	B	X	X	X	X	A	B	X	B	B	X	X	X	X	B	X	X	B	B	X	X	X	B	B	A	B	B	A	A	X	X	B	B	X	X	B	A	X	B	X	B	A	X	X	X	X	B	X	X	X	X	X
212	B	X	B	A	A	B	X	X	A	B	A	X	A	X	B	B	X	A	B	A	X	A	X	X	X	A	B	B	X	X	X	B	X	X	X	X	X	A	B	X	B	B	X	X	X	X	B	X	X	B	B	X	X	B	B	B	A	B	X	A	A	X	X	B	B	B	X	B	A	X	B	X	B	A	X	X	B	X	B	X	X	X	X	X
